# Supplementary material for: A Series of Novel Alleles of Ehd2 Modulating Heading and Salt Tolerance in Rice
Source: Plants (Basel). 2025 Jan 20;14(2):297. doi: 10.3390/plants14020297 (PMC11769052; doi:10.3390/plants14020297)
Supplement: Supplementary file 1 [file plants-14-00297-s001.zip]

Archive with 1 entries (1 files):
- plants-3418500-supplementary.pdf
